# Supplementary material for: ﻿Lagerstroemiayangchunensis (Lythraceae), a new species from Guangdong, China
Source: PhytoKeys. 2025 Apr 8;255:35–40. doi: 10.3897/phytokeys.255.138826 (PMC12000815; doi:10.3897/phytokeys.255.138826)
Supplement: XML Treatment for Lagerstroemia yangchunensis [file phytokeys.255.138826-treatment1.xml]

<!DOCTYPE tp:taxon-treatment
  PUBLIC "-//TaxonX//DTD Taxonomic Treatment Publishing DTD v0 20100105//EN" "tax-treatment-NSO.dtd">
<tp:taxon-treatment xmlns:tp="http://www.plazi.org/taxpub"><tp:treatment-meta><kwd-group><label>Taxon classification</label><kwd>
              <named-content content-type="kingdom">Plantae</named-content>
            </kwd><kwd>
              <named-content content-type="order">Myrtales</named-content>
            </kwd><kwd>
              <named-content content-type="family">Lythraceae</named-content>
            </kwd></kwd-group><mixed-citation publication-type="journal"><person-group><name><surname>Wu</surname><given-names>Bao-Huan</given-names></name><name><surname>Liu</surname><given-names>Xiu-Ting</given-names></name><name><surname>Bao</surname><given-names>Zi-Yu</given-names></name><name><surname>Ma</surname><given-names>Xiao-Yan</given-names></name><name><surname>Chen</surname><given-names>Ying</given-names></name><name><surname>Chen</surname><given-names>Guo-Di</given-names></name><name><surname>Hu</surname><given-names>Xing</given-names></name><name><surname>Liu</surname><given-names>Guo-Feng</given-names></name><name><surname>Dai</surname><given-names>Se-Ping</given-names></name></person-group><article-title>﻿<italic><tp:taxon-name><tp:taxon-name-part taxon-name-part-type="genus" reg="Lagerstroemia">Lagerstroemia</tp:taxon-name-part><tp:taxon-name-part taxon-name-part-type="species" reg="yangchunensis">yangchunensis</tp:taxon-name-part></tp:taxon-name></italic> (<tp:taxon-name><tp:taxon-name-part taxon-name-part-type="family">Lythraceae</tp:taxon-name-part></tp:taxon-name>), a new species from Guangdong, China</article-title><source>PhytoKeys</source><day>08</day><month>04</month><year>2025</year><volume>255</volume><fpage>35</fpage><lpage>40</lpage><pub-id pub-id-type="doi">10.3897/phytokeys.255.138826</pub-id></mixed-citation></tp:treatment-meta><tp:nomenclature><label>﻿</label><tp:taxon-name>
            <object-id xmlns:xlink="http://www.w3.org/1999/xlink" content-type="arpha" xlink:type="simple">A9319AC3-DAE0-53DF-A4C8-6A8A2DE9B553</object-id>
            <tp:taxon-name-part taxon-name-part-type="genus" reg="Lagerstroemia">Lagerstroemia</tp:taxon-name-part>
            <tp:taxon-name-part taxon-name-part-type="species" reg="yangchunensis">yangchunensis</tp:taxon-name-part>
            <object-id xmlns:xlink="http://www.w3.org/1999/xlink" content-type="ipni" xlink:type="simple">urn:lsid:ipni.org:names:77359970-1</object-id>
          </tp:taxon-name><tp:taxon-authority>B.H.Wu &amp; G.D.Chen</tp:taxon-authority><tp:taxon-status xmlns:xlink="http://www.w3.org/1999/xlink" xlink:type="simple">sp. nov.</tp:taxon-status><xref ref-type="fig" rid="F1">Fig. 1</xref></tp:nomenclature><tp:treatment-sec sec-type="material" id="SECID0EWHAC"><title>Type.</title><p>China • Guangdong: Yangchun City, Chunwan Town, Xinglong Country, in forest, on sunny slope. <named-content xmlns:xlink="http://www.w3.org/1999/xlink" content-type="dwc:verbatimCoordinates" xlink:type="simple"><named-content content-type="geo-json" specific-use="{&#34;type&#34;:&#34;Point&#34;,&#34;coordinates&#34;:[112.009700,22.332700]}" id="NCID0E6HAC" xlink:type="simple">22.3327°N, 112.0097°E</named-content></named-content>, 205 m a.s.l., 28 Jun 2024 (fl), <italic>B.H. Wu Lg2024142</italic> (holotype: <named-content xmlns:xlink="http://www.w3.org/1999/xlink" content-type="dwc:institutional_code" xlink:title="herbarium of South China Botanical Garden" xlink:href="http://grbio.org/institution/south-china-botanical-garden" xlink:type="simple">IBSC</named-content>!; isotypes: <named-content xmlns:xlink="http://www.w3.org/1999/xlink" content-type="dwc:institutional_code" xlink:title="South China Agricultural University" xlink:href="http://grbio.org/institution/south-china-agricultural-university" xlink:type="simple">CANT</named-content>!, <abbrev xmlns:xlink="http://www.w3.org/1999/xlink" content-type="institution" xlink:title="China National Botanical Garden" id="ABBRID0EQIAC" xlink:type="simple">CNBG</abbrev>!, <named-content xmlns:xlink="http://www.w3.org/1999/xlink" content-type="dwc:institutional_code" xlink:title="Sun Yat-Sen University" xlink:href="http://grbio.org/institution/zhongshan-sun-yatsen-university" xlink:type="simple">SYS</named-content>!).</p></tp:treatment-sec><tp:treatment-sec sec-type="diagnosis" id="SECID0E1IAC"><title>Diagnosis.</title><p><italic><tp:taxon-name><tp:taxon-name-part taxon-name-part-type="genus" reg="Lagerstroemia">Lagerstroemia</tp:taxon-name-part><tp:taxon-name-part taxon-name-part-type="species" reg="yangchunensis">yangchunensis</tp:taxon-name-part></tp:taxon-name></italic> is morphologically similar to <italic><tp:taxon-name><tp:taxon-name-part taxon-name-part-type="genus" reg="Lagerstroemia">L.</tp:taxon-name-part><tp:taxon-name-part taxon-name-part-type="species" reg="duperreana">duperreana</tp:taxon-name-part></tp:taxon-name></italic>, but distinguished by its coarse bark with vertical fissures, calyx lobes glabrous inside, and flowers with shorter pseudopedicels and petals with longer claws.</p></tp:treatment-sec><tp:treatment-sec sec-type="description" id="SECID0EWJAC"><title>Description.</title><p>Trees to 15 m tall. Bark greyish brown, thick and coarse, vertically fissured; branchlets glabrous, terete. Leaves alternate, rarely subopposite; petiole 4–8 mm long, glabrous; leaf blade papery, margin entire, elliptic-oblong, oblong, rarely obovate, 10–14 × 3.5–5 cm, base cuneate to acute, apex acute, acuminate, rarely obtuse, adaxial surface green, glabrous, abaxial surface pale green, slightly pubescent along midvein, lateral veins brochidodromous, 10–15 on each side of midvein. Inflorescences paniculate, terminal or axillary; panicles 9–22 cm long, puberulous with whitish brown hairs. Pedicels 2–5 mm long, densely whitish tomentose; flower buds densely whitish tomentose, obovoid (excluding pseudopedicels), 7–9 mm long, pseudopedicel 2–3 mm long; flowering calyx tubes (excluding pseudopedicels) cup-shaped, 6–8 mm long, outside densely whitish tomentose, distinctly 12-ridged, inside glabrous, lobes 6, triangular to slightly acuminate, 2.5–4.3 × 2–3.5 mm, reflexed, epicalyx minute, pseudopedicel 2.5–5 mm long; petals 6, crumpled, ovate to broadly ovate, 15–20 mm long including 9–10 mm long claw; stamens 30–40, dimorphic, with 6 stamens longer (21–24 mm long), thicker and the lower half reddish purple in color, the remaining stamens shorter (10–13 mm long), thinner and white in color, filaments glabrous; ovary glabrous, styles 22–30 mm long, glabrous, stigmas small. Capsules oblong, smooth, 16–19 mm long, ca. 10 mm in diameter, loculicidally dehiscent, 5-valved. Seeds 7–10 mm long including wing.</p><fig id="F1" position="float" orientation="portrait"><object-id xmlns:xlink="http://www.w3.org/1999/xlink" content-type="doi" xlink:type="simple">10.3897/phytokeys.255.138826.figure1</object-id><object-id xmlns:xlink="http://www.w3.org/1999/xlink" content-type="arpha" xlink:type="simple">E3DB7808-D71B-5709-9945-315D8394BC4C</object-id><label>Figure 1.</label><caption><p><italic><tp:taxon-name><tp:taxon-name-part taxon-name-part-type="genus" reg="Lagerstroemia">Lagerstroemia</tp:taxon-name-part><tp:taxon-name-part taxon-name-part-type="species" reg="yangchunensis">yangchunensis</tp:taxon-name-part></tp:taxon-name></italic><bold>A</bold> canopy view during flowering period <bold>B</bold> stems <bold>C</bold> flowering branchlet of the inflorescence <bold>D</bold> flowering branch <bold>E</bold> fruiting branch <bold>F</bold> part of the abaxial leaf surface <bold>G</bold> floral axes <bold>H</bold> leaves <bold>I</bold> flower buds <bold>J</bold> flower <bold>K</bold> gynoecium <bold>L</bold> petals <bold>M</bold> longer stamens <bold>N</bold> shorter stamens <bold>O</bold> capsules <bold>P</bold> seeds. Photographed by Guo-Di Chen and Bao-Huan Wu.</p></caption><graphic xmlns:xlink="http://www.w3.org/1999/xlink" xlink:href="phytokeys-255-035_article-138826__-g001.jpg" position="float" orientation="portrait" xlink:type="simple" id="oo_1301290.jpg"><uri content-type="original_file" xlink:type="simple">https://binary.pensoft.net/fig/1301290</uri></graphic></fig></tp:treatment-sec><tp:treatment-sec sec-type="phenology" id="SECID0ETLAC"><title>Phenology.</title><p>Flowering from June to July, fruiting after July.</p></tp:treatment-sec><tp:treatment-sec sec-type="distribution" id="SECID0EYLAC"><title>Distribution and habitat.</title><p><italic><tp:taxon-name><tp:taxon-name-part taxon-name-part-type="genus" reg="Lagerstroemia">Lagerstroemia</tp:taxon-name-part><tp:taxon-name-part taxon-name-part-type="species" reg="yangchunensis">yangchunensis</tp:taxon-name-part></tp:taxon-name></italic> is hitherto known from its type locality, Chunwan Town, Yangchun City of Guangdong; only 4 individuals were found in the population. It grows in forest on sunny slopes at ca. 200 m elevation.</p></tp:treatment-sec><tp:treatment-sec sec-type="etymology" id="SECID0EJMAC"><title>Etymology.</title><p>The species epithet “yangchunensis” refers to Yangchun County, the locality where this species was discovered.</p></tp:treatment-sec><tp:treatment-sec sec-type="Vernacular name" id="SECID0EYMAC"><title>Vernacular name.</title><p>The proposed Chinese name for <italic><tp:taxon-name><tp:taxon-name-part taxon-name-part-type="genus" reg="Lagerstroemia">Lagerstroemia</tp:taxon-name-part><tp:taxon-name-part taxon-name-part-type="species" reg="yangchunensis">yangchunensis</tp:taxon-name-part></tp:taxon-name></italic> is 阳春紫薇 (yáng chūn zǐ wēi).</p></tp:treatment-sec><tp:treatment-sec sec-type="discussion" id="SECID0EJNAC"><title>Discussion.</title><p><italic><tp:taxon-name><tp:taxon-name-part taxon-name-part-type="genus" reg="Lagerstroemia">Lagerstroemia</tp:taxon-name-part><tp:taxon-name-part taxon-name-part-type="species" reg="yangchunensis">yangchunensis</tp:taxon-name-part></tp:taxon-name></italic> is morphologically similar to <italic><tp:taxon-name><tp:taxon-name-part taxon-name-part-type="genus" reg="Lagerstroemia">L.</tp:taxon-name-part><tp:taxon-name-part taxon-name-part-type="species" reg="duperreana">duperreana</tp:taxon-name-part></tp:taxon-name></italic>; however, it can be easily distinguished from the latter species by several characteristics, such as bark coarse and vertically fissured, calyx lobes glabrous inside and flowers with shorter pseudopedicels and petals with longer claws. A detailed comparison is summarized in Table <xref ref-type="table" rid="T1">1</xref>.</p><table-wrap id="T1" position="float" orientation="portrait"><label>Table 1.</label><caption><p>Morphological Comparison of <italic><tp:taxon-name><tp:taxon-name-part taxon-name-part-type="genus" reg="Lagerstroemia">Lagerstroemia</tp:taxon-name-part><tp:taxon-name-part taxon-name-part-type="species" reg="yangchunensis">yangchunensis</tp:taxon-name-part></tp:taxon-name></italic> and other similar species.</p></caption><table id="TID0EAWAE" rules="all"><tbody><tr><th rowspan="1" colspan="1">Characters</th><th rowspan="1" colspan="1">
                    <italic>
                      <tp:taxon-name><tp:taxon-name-part taxon-name-part-type="genus" reg="Lagerstroemia">L.</tp:taxon-name-part><tp:taxon-name-part taxon-name-part-type="species" reg="yangchunensis">yangchunensis</tp:taxon-name-part></tp:taxon-name>
                    </italic>
                  </th><th rowspan="1" colspan="1">
                    <italic>
                      <tp:taxon-name><tp:taxon-name-part taxon-name-part-type="genus" reg="Lagerstroemia">L.</tp:taxon-name-part><tp:taxon-name-part taxon-name-part-type="species" reg="duperreana">duperreana</tp:taxon-name-part></tp:taxon-name>
                    </italic>
                  </th><th rowspan="1" colspan="1">
                    <italic>
                      <tp:taxon-name><tp:taxon-name-part taxon-name-part-type="genus" reg="Lagerstroemia">L.</tp:taxon-name-part><tp:taxon-name-part taxon-name-part-type="species" reg="speciosa">speciosa</tp:taxon-name-part></tp:taxon-name>
                    </italic>
                  </th></tr><tr><td rowspan="1" colspan="1">Bark</td><td rowspan="1" colspan="1">greyish brown, thick, coarse, vertically fissured</td><td rowspan="1" colspan="1">light brown grey, thin, mottled and dimpled</td><td rowspan="1" colspan="1">light brown, black when old, coarsely vertically cracked and slightly flaking</td></tr><tr><td rowspan="1" colspan="1">Leaf shape</td><td rowspan="1" colspan="1">elliptic-oblong, oblong, rarely obovate</td><td rowspan="1" colspan="1">oblong, elliptic-oblong, sometimes obovate</td><td rowspan="1" colspan="1">elliptic, elliptic-oblong, or elliptic-ovate</td></tr><tr><td rowspan="1" colspan="1">Leaf size</td><td rowspan="1" colspan="1">10–14 cm long, 3.5–5 cm wide</td><td rowspan="1" colspan="1">8–12(–15) cm long, 3–5 (–10) cm wide</td><td rowspan="1" colspan="1">10–25 cm long, 6–12 cm wide</td></tr><tr><td rowspan="1" colspan="1">Leaf surface</td><td rowspan="1" colspan="1">adaxial surface glabrous, abaxial surface slightly pubescent along midvein</td><td rowspan="1" colspan="1">glabrous</td><td rowspan="1" colspan="1">glabrous</td></tr><tr><td rowspan="1" colspan="1">Number of lateral veins</td><td rowspan="1" colspan="1">10–15 on each side</td><td rowspan="1" colspan="1">8–10 on each side</td><td rowspan="1" colspan="1">(6–)8–14 on each side</td></tr><tr><td rowspan="1" colspan="1">Petiole length</td><td rowspan="1" colspan="1">4–8 mm</td><td rowspan="1" colspan="1">3–5 mm</td><td rowspan="1" colspan="1">6–15 mm</td></tr><tr><td rowspan="1" colspan="1">Panicle length</td><td rowspan="1" colspan="1">densely whitish tomentose</td><td rowspan="1" colspan="1">glabrous</td><td rowspan="1" colspan="1">glabrous</td></tr><tr><td rowspan="1" colspan="1">Flower buds</td><td rowspan="1" colspan="1">densely whitish tomentose, obovoid, 7–9 mm long, pseudopedicel 2–3 mm long</td><td rowspan="1" colspan="1">short densely whitish hairy, obovoid, ca. 6 mm long, pseudopedicel 6–12 mm long</td><td rowspan="1" colspan="1">short-farinose, subglobose, ca. 0.5 mm long, pseudopedicel 3–8 mm long</td></tr><tr><td rowspan="1" colspan="1">Calyx tube</td><td rowspan="1" colspan="1">6–8 mm long, distinctly 12-ridged</td><td rowspan="1" colspan="1">5–6 mm long, (indistinctly) 12-ridged</td><td rowspan="1" colspan="1">calyx tube 6–8 mm long, distinctly 12-ridged</td></tr><tr><td rowspan="1" colspan="1">Calyx lobe</td><td rowspan="1" colspan="1">2.5–4.3 mm long, glabrous within</td><td rowspan="1" colspan="1">ca. 3 mm long, densely whitish hairy in the upper part within</td><td rowspan="1" colspan="1">up to 8 mm long, glabrous within</td></tr><tr><td rowspan="1" colspan="1">Petal length</td><td rowspan="1" colspan="1">15–20 mm long, including 9–10 mm long claw</td><td rowspan="1" colspan="1">10–15 mm long, including ca. 5 mm long claw</td><td rowspan="1" colspan="1">ca. 20 mm long, including ca. 5 mm long claw</td></tr></tbody></table></table-wrap><p>Having large inflorescences with flowers boasting vibrant purple colors, <italic><tp:taxon-name><tp:taxon-name-part taxon-name-part-type="genus" reg="Lagerstroemia">Lagerstroemia</tp:taxon-name-part><tp:taxon-name-part taxon-name-part-type="species" reg="yangchunensis">yangchunensis</tp:taxon-name-part></tp:taxon-name></italic> is a potential ornamental species for urban landscaping or <italic><tp:taxon-name><tp:taxon-name-part taxon-name-part-type="genus" reg="Lagerstroemia">Lagerstroemia</tp:taxon-name-part></tp:taxon-name></italic> breeding. However, its restricted distribution to the edge of a managed woodland in Chunwan Town poses significant threats to its survival. The small and isolated population, coupled with interference from human activities in its habitat, makes this species highly vulnerable to extinction. To ensure the species’ long-term viability and promote its sustainable development, urgent conservation measures, such as habitat protection, seed banking, ex situ cultivation, and public awareness campaigns, are necessary.</p></tp:treatment-sec><tp:treatment-sec sec-type="Additional specimen examined" id="SECID0EWFAE"><title>Additional specimen examined.</title><p>China • Guangdong Province: Yangchun City, Chunwan Town, <named-content xmlns:xlink="http://www.w3.org/1999/xlink" content-type="dwc:verbatimCoordinates" xlink:type="simple"><named-content content-type="geo-json" specific-use="{&#34;type&#34;:&#34;Point&#34;,&#34;coordinates&#34;:[112.009700,22.332700]}" id="NCID0E6FAE" xlink:type="simple">22.3327°N, 112.0097°E</named-content></named-content>, 205 m a.s.l., 28 Jun 2024 (fl), <italic>B.H. Wu Lg2024141</italic>; <italic>ibid.</italic>, 28 June 2023, <italic>B.H. Wu Lg2024143</italic>, <italic>Lg2024144</italic>.</p></tp:treatment-sec></tp:taxon-treatment>
